# Supplementary material for: Geographic disparities and socio-demographic predictors of pertussis risk in Florida
Source: PeerJ. 2021 Aug 31;9:e11902. doi: 10.7717/peerj.11902 (PMC8415280; doi:10.7717/peerj.11902)
Supplement: Supplemental Information 1 [file peerj-09-11902-s001.csv]

County	Cases	Lat	Long	AR	lnAR	pop	RelExempt	MedExempt	TempMExempt	PCPRate	Perc_Rural	In_Cluster	Rural	PercWhite	PercBlack	PercHisp	PercM	PercF	PercFamPov	PercIndvPov	PercHSEd	PercLessHS	PercBAEd	PercUnEmp	PercUnIns	Vaccinated	certperc	AllExempt	MedInc	ScaledMedInc
ALACHUA	44	29.6757403	-82.357221	17.47696215	2.860883565	251760	2.8	1.8	5.2	136	21.2	0	0	70.8	20.6	8.79	48.3	51.7	13.7	25.4	21.7	8.2	40.8	5.2	14.7	90.6	94.77	9.4	42045	4.2045
BAKER	7	30.3244416	-82.3022838	25.91440835	3.254799121	27012	2.1	1.3	1.5	26	59.5	0	1	84.2	13.2	2.25	52.2	47.8	13.5	18.6	45.5	19.6	10.9	6.4	14.2	94.9	97.41	5.1	46865	4.6865
BAY	20	30.2382176	-85.6316798	11.6764457	2.457573625	171285	1.7	1.3	2.3	57	12	0	0	82.8	11.1	5.38	49.6	50.4	10.8	14.8	30.9	12.5	21.6	6.3	18.2	94.7	97.16	5.3	47274	4.7274
BRADFORD	7	29.9523863	-82.1666793	25.6250687	3.243571118	27317	.3	.3	1.2	25	75.5	0	1	78.1	19.2	3.69	54.6	45.4	17.4	19.3	36.2	23.9	10.4	5.6	18.3	97.6	98.27	2.4	40481	4.0481
BREVARD	38	28.2983112	-80.7003334	7.034238698	1.950789468	554431	3.7	2.3	1.4	72	5.1	0	0	84.1	10.5	8.99	48.9	51.1	10	14	29.6	9.5	26.7	7	16	93.8	96.88	6.2	48483	4.8483
BROWARD	137	26.1935353	-80.4766834	7.682011156	2.038881382	1809422	3	2	4.5	74	0	0	0	65.1	28.8	26.93	48.6	51.4	11.4	14.6	27.8	12.1	30.2	5.9	21.7	89.9	94.68	10.1	51574	5.1574
CALHOUN	0	30.3888013	-85.1979155	0	0	14579	3.3	1.6	2.7	41	67.5	0	1	82.3	13.3	5.65	54.4	45.6	16.6	22.5	38.8	26.7	9.2	6.9	20.3	93.5	96.65	6.5	34053	3.4053
CHARLOTTE	15	26.8689745	-81.9412782	9.091625422	2.207353707	164987	4	2.4	1.8	70	8.9	0	0	90.7	6.1	6.45	48.8	51.2	8.7	12.7	34.3	10.9	20.9	6.9	16.4	93.8	96.17	6.2	44265	4.4265
CITRUS	31	28.8436402	-82.5248099	21.9987652	3.090986325	140917	3.7	2.7	1.7	57	34.5	0	0	93.6	2.9	4.92	48.4	51.6	11.7	17.3	38.3	13.1	16.8	8.5	14.6	93.3	96.61	6.7	38109	3.8109
CLAY	31	29.9865835	-81.8650364	16.12090673	2.780116984	198500	2.4	1.9	1.7	67	15	0	0	83	10.5	8.65	49.2	50.8	7.6	10.5	29.7	9.9	23.6	5.7	13.1	95	97.47	5	59103	5.9103
COLLIER	127	26.118786	-81.4009553	37.54397356	3.625512874	338270	4	3.1	2.9	67	8.5	1	0	89.8	7.2	26.39	49.2	50.8	9.2	14.4	27	14.2	32.3	6	21.3	91.7	95.91	8.3	56250	5.625
COLUMBIA	79	30.2216509	-82.6233712	116.3064598	4.756228602	67924	10.4	4.9	.7	46	62.1	1	1	78.3	18.3	5.31	51.8	48.2	14.8	20	36	15.6	14.1	6.6	18	84.1	92.12	15.9	39194	3.9194
DADE	324	25.6105799	-80.4970989	12.77259	2.547301469	2622804	1.6	2.1	11	78	.4	0	0	77.8	19.1	66	48.5	51.5	16.9	20.5	28.5	20.4	26.4	6.7	28.3	86	92.79	14	43099	4.3099
DESOTO	5	27.1905809	-81.8062531	14.49695562	2.67393867	34490	.8	.5	2.1	34	46.2	0	1	83.5	13.2	30.58	56.6	43.4	22.5	30.5	39.3	29.4	9.9	7.1	28	78.1	88.18	21.9	36114	3.6114
DIXIE	0	29.5808994	-83.1956656	0	0	16376	.9	.9	1.2	18	77	0	1	88.9	8.8	3.51	53.7	46.3	10	18.9	41.1	20.9	7.5	7.4	20	95.4	97.52	4.6	35000	3.5
DUVAL	281	30.3352449	-81.6481132	31.88425902	3.46211244	893858	2.2	1.6	.7	82	2.9	1	0	62.1	30.1	8.3	48.5	51.5	13.4	17.4	28.9	11.6	26.5	6.7	16.2	78.4	89.29	21.6	47582	4.7582
ESCAMBIA	117	30.6116382	-87.3388996	38.40422241	3.648167412	304654	2.1	1.3	3.9	64	8.3	1	0	69.9	22.9	5.29	49.9	50.1	12.2	17.1	28.9	11.5	23.9	6.4	15.6	92.2	95.34	7.8	44883	4.4883
FLAGLER	37	29.4748909	-81.2862532	37.13144539	3.614464195	99646	6.7	5	2.3	45	10.3	1	0	83.9	11.4	9.5	48.1	51.9	10.8	16.4	33.5	10.2	23.4	7.3	16.1	90.3	95.27	9.7	47733	4.7733
FRANKLIN	1	29.8101756	-84.7991742	8.458090217	2.135123405	11823	5.6	4.5	1.5	34	68	0	1	83.1	14.1	4.96	57.2	42.8	19.5	23	35.9	21.7	16	5.6	21.2	92.9	96.04	7.1	37815	3.7815
GADSDEN	7	30.5786866	-84.6126072	14.53065966	2.676260876	48174	.2	.2	1.3	17	65.4	0	1	41.7	56	9.92	47.5	52.5	20.3	27.2	34.6	23	16.3	8.2	19.2	97.6	98.88	2.4	36146	3.6146
GILCHRIST	5	29.7234556	-82.7958011	29.67535175	3.390316794	16849	3.3	1.7	5.9	35	83.9	0	1	92.2	5.3	5.39	52.3	47.7	18.8	24.9	37.8	19.3	11	6.7	22.7	88.5	94.38	11.5	40984	4.0984
GLADES	0	26.9548102	-81.1908197	0	0	12862	1.4	.7	1.4	8	70.6	0	1	79.1	13.5	20.82	56.7	43.3	19.8	24.3	44.1	24	10.3	7.7	29	97.2	98.56	2.8	33609	3.3609
GULF	1	29.9072571	-85.2565366	6.05070491	1.800174779	16527	1.2	1.2	1.2	44	77.1	0	1	78.4	18.8	4.71	60	40	12.5	16.4	35.5	20.3	14.7	6.1	19.9	96.9	98.34	3.1	40964	4.0964
HAMILTON	1	30.4911868	-82.9510714	6.94251594	1.937664236	14404	.6	.6	0	14	63.5	0	1	62.4	34.2	8.89	57.9	42.1	23.9	28.6	38.9	23.8	10.8	7.6	17.2	98.3	97.79	1.7	35629	3.5629
HARDEE	2	27.4928458	-81.8215798	7.219174126	1.976740559	27704	.4	.4	1	25	47.8	0	1	88.9	7.3	42.89	53.3	46.7	24.3	30.8	37.2	34.7	10	7.7	28.4	98.4	99.05	1.6	36094	3.6094
HENDRY	12	26.539967	-81.1521142	31.62972146	3.454097231	37939	1	1	4.4	28	37.9	0	1	82.5	13.1	50.55	52.3	47.7	22.8	26.8	34.8	34.3	10.6	11.3	31.4	94.1	96.92	5.9	36504	3.6504
HERNANDO	15	28.5730426	-82.4662272	8.554905344	2.146504843	175338	4.4	3.5	2.6	61	19.4	0	0	91	5.5	11.16	48	52	12.5	16	37.5	13.4	15.7	7.9	16.8	88.7	94.41	11.3	40457	4.0457
HIGHLANDS	21	27.3410799	-81.3423534	20.98845631	3.043972587	100055	1.9	1.4	2.4	59	21.1	0	1	85.8	10.3	18.15	48.6	51.4	12.8	19.2	35.7	18.4	15.9	8.4	17.4	94.7	97.19	5.3	35911	3.5911
HILLSBOROUGH	556	27.9066072	-82.3497186	43.12236501	3.764041772	1307906	1.8	1.2	4.1	78	3.5	1	0	75.6	17.4	26.12	48.7	51.3	12.9	17.2	27.8	12.9	29.8	5.8	17.7	89.6	94.54	10.4	50122	5.0122
HOLMES	3	30.8620072	-85.8159385	15.00450142	2.708350251	19994	.8	0	.7	30	78.8	0	1	90	6.4	2.6	53.3	46.7	19.4	26.6	36.5	24.3	10.9	7	18.4	98.1	99.06	1.9	36236	3.6236
INDIAN RIVER	12	27.7005283	-80.5747894	8.48248366	2.138003291	141468	4.2	2.3	1.9	68	5	0	0	87.4	9.4	11.61	48.1	51.9	9.9	15.4	29.4	12.8	26.7	7.9	18.6	91.1	95.05	8.9	44645	4.4645
JACKSON	2	30.7892485	-85.2088141	3.977566559	1.380670215	50282	1.3	.7	.7	41	75.4	0	1	69.9	26.9	4.34	55.1	44.9	16.5	21.3	35.6	21.2	14.2	6.7	13.6	97.3	98.59	2.7	36310	3.631
JEFFERSON	2	30.4245577	-83.8908594	13.71459917	2.618460898	14583	0	0	1.5	14	100	0	1	61.8	35.9	3.92	52.1	47.9	16	17.1	31.1	20	17.8	6.6	15.3	96.7	98.06	3.3	42866	4.2866
LAFAYETTE	1	29.9900661	-83.1785097	11.49425289	2.441847162	8700	0	0	0	11	100	0	1	82.7	15.1	12.39	59.8	40.2	23.3	23.5	34.6	24.4	11.6	5.1	21.1	98.4	99.16	1.6	35720	3.572
LAKE	34	28.7641128	-81.7122822	10.91717075	2.390336848	311436	2.8	2.1	4.7	64	19.3	0	0	84.8	10.5	13.27	48.4	51.6	10.1	14.3	33.6	13.1	21	6.4	15.7	88.1	93.88	11.9	45465	4.5465
LEE	212	26.5590348	-81.8919943	32.4464634	3.479591451	656466	3.5	2.4	3.4	60	5.8	1	0	87.3	9	19.15	49	51	11	16	32	13.1	25.3	6	20	92.9	96.36	7.1	47908	4.7908
LEON	54	30.4593104	-84.2778004	19.85048338	2.988228358	282109	2.1	1.2	4.2	80	12.3	0	0	62.8	31.4	5.9	47.6	52.4	12.1	23.7	19.6	7.9	44.3	5.5	12.3	92.8	96.26	7.2	46620	4.662
LEVY	13	29.2844566	-82.783462	32.11541795	3.469336225	40479	.8	.6	1.3	25	92	0	1	87.5	9.5	7.59	49	51	18.6	24	40.5	19.2	10.5	6.8	21.4	89	94.36	11	35483	3.5483
LIBERTY	0	30.2598494	-84.8685805	0	0	8693	0	0	.9	0	100	0	1	77.8	19.1	6.58	61.7	38.3	16.5	20.1	42.1	25	13.1	6.6	27	97.2	98.62	2.8	38990	3.899
MADISON	2	30.4472325	-83.4704159	10.38152093	2.340027392	19265	1.4	.8	2	16	80	0	1	58.6	39.2	4.79	52.6	47.4	17.3	22.2	38.1	20.6	10.4	7.1	18.7	96.2	97.95	3.8	33520	3.352
MANATEE	73	27.4816825	-82.3687669	21.65122803	3.075062175	341782	2.7	1.8	1.9	58	5.8	0	0	86.6	9.3	15.37	48.3	51.7	10.3	14.9	31	12.3	27.5	5.7	17.7	92.7	96.13	7.3	49228	4.9228
MARION	51	29.2028047	-82.0431004	15.37238121	2.732572471	338269	3.1	1.9	2	54	31	0	0	83	13.1	11.59	48.1	51.9	13	18.3	36.5	14.7	17.2	7.3	18.4	92.4	96.23	7.6	39339	3.9339
MARTIN	20	27.0836036	-80.3982011	14.10342508	2.646417681	148900	7.6	5.3	3.6	75	8.5	0	0	90.5	5.8	12.75	49.5	50.5	7.2	12	26.4	11	31.2	6.1	15.3	87.4	93.3	12.6	51703	5.1703
MONROE	14	24.7688833	-80.9532703	18.91176308	2.939784114	74028	5	2.7	2.6	68	8.7	0	1	89.7	6.9	22.2	52.8	47.2	9.5	13.9	28.7	9.6	29.7	4.1	25.3	91.8	95.86	8.2	55449	5.5449
NASSAU	51	30.6059629	-81.7650867	67.487991	4.211949671	75569	2	1.6	1.9	38	48.1	1	0	90.7	6.3	3.6	49.2	50.8	9	12.6	34.5	10.5	23	6	15.8	95.1	97.48	4.9	55256	5.5256
OKALOOSA	34	30.665851	-86.5941872	17.78931176	2.878597814	191126	3.7	2.3	3.7	75	12.1	0	0	82.3	9.8	8.23	50.8	49.2	10.9	13.7	27	8.9	28.1	5.1	15.9	89.1	93.96	10.9	55768	5.5768
OKEECHOBEE	7	27.3855924	-80.8873884	17.5654312	2.865932834	39851	1.1	.9	.8	50	36.5	0	1	87.6	8.6	24.7	53.7	46.3	21.7	27.9	34.8	31.3	10.7	7.4	22.3	95	97.48	5	35490	3.549
ORANGE	231	28.5143906	-81.3232839	18.96378321	2.942531013	1233931	2.3	1.7	5	75	2	0	0	69.1	22.3	28.68	49.2	50.8	13.4	17.8	26.5	12.6	30.6	5.8	21.6	91.7	95.78	8.3	47556	4.7556
OSCEOLA	52	28.0590267	-81.1393116	17.43632383	2.858555607	298228	2.9	2	4.8	45	7.8	0	0	80.3	13.2	48.9	49.2	50.8	15.3	18.3	34.3	15.9	17.8	6.7	23.3	86.4	93.11	13.6	44551	4.4551
PALM BEACH	207	26.6491257	-80.4483542	15.38670071	2.733503546	1364815	3.3	2.3	9.8	78	1	0	0	76.3	18.8	20.26	48.4	51.6	10.5	14.6	26.2	12.4	32.8	5.9	19.2	82.9	91.47	17.1	52878	5.2878
PASCO	159	28.3077107	-82.4648324	35.32724442	3.564654463	481215	2.9	2.1	2.4	53	9.5	1	0	90	5.3	12.93	48.6	51.4	10.2	14.3	34	12.5	21.1	6.7	15.8	93.5	96.75	6.5	44518	4.4518
PINELLAS	167	27.9031078	-82.7395188	18.05877761	2.893631861	935833	4.4	3	4.6	88	.3	0	0	83.4	10.8	8.58	48	52	9.7	14.3	29.8	10.6	28.3	5.8	16.6	88.5	94.18	11.5	45574	4.5574
POLK	181	27.9536488	-81.6935337	29.2594482	3.376202537	625439	2	1.8	2.7	48	13.5	1	0	79.9	15.6	18.94	49	51	13.8	18.5	36.2	16.9	18.6	7.2	18.1	94.5	97.06	5.5	43063	4.3063
PUTNAM	21	29.5938964	-81.7320389	30.31806397	3.411743706	72564	1.4	.8	6.8	39	56.2	0	0	80.6	16.5	9.4	49.4	50.6	21	26.5	39.2	22.7	11.6	8.7	21.1	91.5	95.7	8.5	32714	3.2714
ST. JOHNS	50	29.8904875	-81.4000404	23.93100206	3.175174776	208934	3	2	2.4	85	23.8	0	0	89.8	5.6	5.83	48.6	51.4	6.7	9.7	21.5	6.2	41.4	4.7	11.6	86.4	93.23	13.6	65575	6.5575
ST. LUCIE	24	27.3798137	-80.4435357	8.808492828	2.17571635	283817	7.9	5.6	2.1	38	3.4	0	0	75.3	20.2	17.26	48.8	51.2	14.2	18.4	34	14.5	19	8	20.6	92	95.14	8	42665	4.2665
SANTA ROSA	60	30.7012689	-87.01289	38.01215146	3.637905884	160475	4.7	3.3	4.3	65	21	1	0	87.6	6.3	4.95	51.1	48.9	8.4	12.2	28.2	9.8	26.5	5.5	14.2	92.9	96.51	7.1	58199	5.8199
SARASOTA	106	27.1843855	-82.3658351	28.34781233	3.344549861	388037	3.6	2.5	9.5	77	4.3	0	0	91.8	4.9	8.46	47.7	52.3	7.6	11.8	30.6	7.8	31.1	5.8	15.5	88.5	94.21	11.5	50304	5.0304
SEMINOLE	69	28.6900918	-81.1319894	15.95965393	2.770063908	438606	2.7	1.5	3.7	76	3.2	0	0	81	12	18.63	48.3	51.7	8.1	11.6	24.5	7.8	35	5.7	16.6	90.3	94.91	9.7	57875	5.7875
SUMTER	6	28.7141008	-82.0743472	5.334945627	1.674278693	112466	2.9	2	1.6	17	35	0	0	89.3	8.5	5.61	51	49	6.4	10.9	31.4	11.3	26.4	8.3	10.1	94.2	96.81	5.8	49874	4.9874
SUWANNEE	22	30.1892438	-82.9927542	49.70291215	3.906063526	44263	.6	.6	1.3	17	83.2	1	1	83.8	13.4	8.57	52.4	47.6	18.6	24.1	41.4	21.7	11.9	6.3	18.1	96.1	98.04	3.9	37879	3.7879
TAYLOR	8	30.0099084	-83.6094825	34.91010651	3.552776372	22916	.8	.3	1	35	69.3	0	1	75.8	20.9	3.94	56.6	43.4	9	13.8	37.7	25.6	10	6.9	15.1	98.2	98.99	1.8	36907	3.6907
UNION	0	30.0542796	-82.366918	0	0	15724	3.2	2.7	4.2	19	67.4	0	1	75.4	22.4	5.2	64.9	35.1	16.5	19	37.4	25.2	8.6	6	15.2	91	95.39	9	41476	4.1476
VOLUSIA	61	29.057769	-81.161792	12.06917025	2.490654288	505420	3.5	2.2	2.9	66	9.9	0	0	84.8	11	11.93	48.7	51.3	11.9	17.6	33.4	11.9	21.3	6.8	18.6	92	95.49	8	41714	4.1714
WAKULLA	8	30.139432	-84.3748463	25.55094207	3.240674188	31310	2.4	1.2	2.3	29	61.7	0	1	81.9	14.8	3.6	55.4	44.6	11.5	13.4	38.6	12.5	17.2	5.2	13.2	94.8	97.44	5.2	53143	5.3143
WALTON	11	30.6312106	-86.1766139	16.64558225	2.812144851	60076	2.4	1.9	1.1	43	63.1	0	1	89.7	5.6	5.78	50.7	49.3	11.7	17.7	28.2	15.2	25.1	5.3	19.1	94.7	97.3	5.3	44468	4.4468
WASHINGTON	10	30.6022166	-85.6627968	40.01760756	3.689319546	24989	.8	.4	.7	28	84.6	0	1	80.6	15.3	3.33	54.6	45.4	13.9	19.5	40.2	19.6	11.4	6.7	15.3	97.7	98.88	2.3	38563	3.8563
